# Supplementary material for: Genetic basis of maize kernel oil-related traits revealed by high-density SNP markers in a recombinant inbred line population
Source: BMC Plant Biol. 2021 Jul 21;21:344. doi: 10.1186/s12870-021-03089-0 (PMC8293480; doi:10.1186/s12870-021-03089-0)
Supplement: Supplementary file 2 — Additional file 2: Table S1. Single QTLs for 19 oil-related traits identified in this study. [file 12870_2021_3089_MOESM2_ESM.xlsx]

## Sheet: Sheet1
Table S1 Single QTLs for 19 oil-related traits identified in this study.
Locus	QTL_ID	Trait name	QTL name	Chr	Marker interval	PK (cM)	G-Range (cM)a	P-Range (Mb)b	Nonoverlapped region (Mb)c	LOD	Addd	PVE (%)	Co-localized QTL (reference)	Co-localized with GWAS	Co-localized with known genes
L1	Q3	C16:0	qPAL1-1	1	SYN13395 - PZE-101019597	28.6	23.0 - 34.0	7.6 - 11.5	7.6 - 11.5	3.86	0.11	9	[14]
L2	Q21	C18:3	qLIO1	1	PZE-101021455 - SYN14647	39.5	37.9 - 42.2	12.4 - 13.7	12.4 - 13.7	4.42	0.03	9.16	[14],[17]
	Q50	C18:2/C18:3	qLINO1	1	PZE-101021745 - SYN14641	39.5	38.5 - 41.9	12.5 - 13.7		4.43	-1.15	10.72	[14],[17]
L3	Q16	C18:2	qLIN1	1	SYN25472 - PZE-101120262	96.3	95.1 - 96.9	60.8 - 66.6	60.8 - 66.6	4.34	-0.58	9.34	[15]
L4	Q12	C18:1	qOLE1	1	PZE-101120190 - PZE-101083407	99.8	97.2 - 101.6	66.4 - 71.0	66.4 - 71.0	4.84	0.7	11.06
L5	Q6	C16:1	qPAE1	1	PZE-101157104 - PZE-101160628	159.5	157.6 - 161.5	199.7 - 203.2	199.7 - 203.2	4.21	0.004	8.4
L6	Q43	C18:0/C18:1	qSTOL1	1	PZE-101208157 - SYN2268	215.9	213.8 - 217.4	257.6 - 260.9	257.6 - 264.5	3.32	-0.003	6.68	[11],[15]
	Q4	C16:0	qPAL1-2	1	PZE-101209039 - PZE-101212926	217.1	215.2 - 221.7	258.4 - 263.0		3.61	-0.1	8.32	[11]
	Q25	C20:0	qARA1-1	1	SYN2805 - PZE-101212926	218.7	216.5 - 221.7	259.3 - 263.0		3.98	-0.01	8.53	[11]
	Q59	SFA/USFA	qSFA1	1	SYN2805 - PZE-101214118	222.2	216.5 - 223.4	259.3 - 264.5		5.63	-0.002	11.84	[11],[15]
L7	Q26	C20:0	qARA1-2	1	SYN20359 - SYN38690	270.3	266.1 - 275.0	290.2 - 293.6	290.2 - 293.6	4.35	-0.01	9.26	[11],[16]
L8	Q5	C16:0	qPAL2	2	PZE-102008774 - SYN27978	20.4	16.4 - 23.9	4.2 - 6.0	4.2 - 6.0	5.45	-0.13	12.83	[11],[16]
L9	Q51	C18:2/C18:3	qLINO2	2	SYN9944 - PZE-102039059	60.9	56.9 - 61.3	16.8 - 19.2	16.8 - 19.2	6.08	-1.41	14.88	[15],[16]
	Q22	C18:3	qLIO2	2	PZE-102035734 - PZE-102039096	60.9	57.2 - 61.7	16.9 - 19.2		5.89	0.04	12.45	[15],[16]
L10	Q37	C16:0/C16:1	qPALE2	2	SYN37222 - SYN31202	210.4	208.0 - 213.7	232.5 - 233.7	232.5 - 233.7	4.1	-2.61	7.41
L11	Q1	OIL	qOIL3-1	3	PZE-103000485 - SYN28632	3	0 - 13.0	1.3 - 2.9	1.3 - 2.9	3.32	-0.15	8.85
L12	Q44	C18:0/C18:1	qSTOL3-1	3	SYN9674 - SYN9750	89.4	82.1 - 91.3	128.9 - 149.6	128.9 - 149.6	5.35	0.004	11.29	[15],[16],[17]
	Q10	C18:0	qSTE3	3	PUT-163a-71427473-3257 - ZM013590-0373	87.4	83.0 - 90.4	129.1 - 147.4		3.26	0.1	7.17	[15],[16],[17]
	Q60	SFA/USFA	qSFA3	3	PUT-163a-71427473-3257 - ZM013590-0373	88.5	83.0 - 90.4	129.1 - 147.4		5.51	0.002	11.91	[15],[16],[17]
L13	Q13	C18:1	qOLE3	3	SYN9750 - PUT-163a-78103544-4264	92.2	91.3 - 94.0	149.6 - 156.0	149.6 - 156.0	3.88	-0.61	7.63	[16]
L14	Q29	C22:0	qBEH3	3	PZE-103130978 - PZE-103138896	136.9	134.5 - 140.0	187.4 - 195.1	187.4 - 195.1	3.49	0.01	6.96	[16],[17]
	Q54	C20:0/C22:0	qARBE3	3	PZE-103134582 - PZE-103138896	137.9	137.6 - 140.0	190.2 - 195.1		4.98	-0.11	10.49	[16],[17]
L15	Q45	C18:0/C18:1	qSTOL3-2	3	PZE-103159374 - PZE-103162654	163.2	159.5 - 164.2	210.8 - 213.0	210.8 - 213.0	3.96	-0.004	8.17
L16	Q2	OIL	qOIL3-2	3	PZE-103164399 - SYN32259	171.7	168.5 - 177.6	214.3 - 218.0	214.3 - 218.0	3.39	0.16	9.1	[16]	GRMZM2G148555
L17	Q7	C16:1	qPAE4-1	4	PZE-104023071 - PZE-104035252	62.1	59.2 - 64.7	26.0 - 45.0	26.0 - 45.0	3.85	0.004	7.5	[11],[38]	GRMZM5G847159
L18	Q8	C16:1	qPAE4-2	4	PZE-104046179 - PZE-104056744	70.6	68.4 - 71.8	68.9 - 96.3	68.9 - 121.6	3.64	0.004	7.06	[38],[15],[16]
	Q38	C16:0/C16:1	qPALE4-1	4	PZE-104046516 - PZE-104061691	70.6	68.9 - 73.4	69.8 - 121.6		4.2	-2.86	7.6	[15],[16],[17]
L19	Q9	C16:1	qPAE4-3	4	PZE-104086676 - SYN8264	93	89.4 - 96.0	161.1 - 169.2	161.1 - 171.4	3.63	0.004	7.06	[15],[16]	GRMZM2G064701，GRMZM2G021339，GRMZM2G122767，GRMZM2G125268	FAD2
	Q39	C16:0/C16:1	qPALE4-2	4	PZE-104087413 - PZE-104094514	94.6	89.7 - 97.8	162.3 - 171.4		4.68	-3.09	8.79	[11],[16],[17]	GRMZM2G064701，GRMZM2G021339，GRMZM2G122767，GRMZM2G125268
L20	Q11	C18:0	qSTE4	4	SYN7917 - SYN37256	174.6	168.8 - 179.0	237.5 - 239.0	237.5 - 239.0	3.38	-0.1	7.41
	Q46	C18:0/C18:1	qSTOL4	4	SYN24289 - SYN7822	174.6	172.2 - 176.2	238.1 - 238.3		3.32	-0.003	6.75
	Q61	SFA/USFA	qSFA4	4	SYN24289 - SYN37256	176.2	172.2 - 179.0	238.1 - 239.0		4.25	-0.002	8.97
L21	Q23	C18:3	qLIO5	5	PZA01427.1 - PZE-105056823	72.6	69.7 - 77.7	23.3 - 54.9	23.3 - 54.9	4.56	-0.03	9.36	[11],[17]	GRMZM2G035779
	Q30	C22:0	qBEH5	5	PZA01427.1 - PZE-105050833	71.1	69.7 - 74.1	23.3 - 43.7		3.57	-0.01	7.18	[11],[17]	GRMZM2G035779
L22	Q47	C18:1/C18:2	qOLIO5	5	SYN26231 - PZE-105075544	83.8	82.3 - 85.8	71.4 - 83.4	71.4 - 83.4	3.49	0.02	6.98	[15]
L23	Q34	C24:0	qLIG5	5	PUT-163a-71316087-3141 - PZE-105158393	167.4	165.2 - 168.1	205.3 - 206.2	205.3 - 206.2	7.39	-0.01	14.78	[16]
L24	Q48	C18:1/C18:2	qOLIO6-1	6	PZE-106019875 - PZE-106010277	20.2	12.0 - 20.2	13.5 - 28.2	13.5 - 28.2	4.27	0.02	9.74	[16]
	Q17	C18:2	qLIN6-1	6	PZE-106020122 - PZE-106008617	17.7	16.5 - 18.6	14.4 - 24.6		5.08	-0.64	11.3	[16]
L25	Q18	C18:2	qLIN6-2	6	PZE-106052536 - PZE-106055125	62.8	60.0 - 64.3	103.1 - 105.5	103.1 - 107.0	5.36	0.65	11.82	[11],[13],[14],[15],[16],[17]	GRMZM2G079308, GRMZM2G103526，GRMZM2G032028, GRMZM2G169089，GRMZM2G101707, GRMZM2G029685	DGAT1-2
	Q49	C18:1/C18:2	qOLIO6-2	6	PZE-106052536 - PZE-106055949	63.2	60.0 - 65.0	103.1 - 106.3		3.99	-0.02	8.9	[11],[13],[14],[15],[16],[17]	GRMZM2G079308, GRMZM2G103526，GRMZM2G032028, GRMZM2G169089，GRMZM2G101707, GRMZM2G029685	DGAT1-2
	Q55	C20:0/C22:0	qARBE6-1	6	PZE-106052536 - PUT-163a-71425802-3226	62	60.0 - 66.0	103.1 - 106.3		6.1	-0.11	12.26	[11],[13],[14],[15],[16],[17]	GRMZM2G079308, GRMZM2G103526，GRMZM2G032028, GRMZM2G169089，GRMZM2G101707, GRMZM2G029685	DGAT1-2
	Q31	C22:0	qBEH6-1	6	PZE-106053317 - PUT-163a-148945329-486	69.5	62.0 - 71.2	103.6- 107.0		8.39	0.01	18.35	[11],[13],[14],[15],[16],[17]		DGAT1-2
	Q35	C24:0	qLIG6	6	PZE-106053317 - PUT-163a-148945329-486	68.1	62.0 - 71.2	103.6- 107.0		11.17	0.01	24.46	[11],[13],[14],[15],[16],[17]		DGAT1-2
L26	Q14	C18:1	qOLE6-3	6	PZE-106058198 - SYN30628	75.2	71.8 - 78.0	107.1 - 112.3	107.1 - 112.3	3.54	-0.57	7.11	[11],[13],[14],[15],[17]	GRMZM2G416750, GRMZM2G138842
L27	Q24	C18:3	qLIO6	6	PZE-106073197 - PZE-106082139	101	90.7 - 101.9	128.6 - 139.3	128.6 - 139.3	4.86	0.04	9.99
L28	Q57	C22:0/C24:0	qBELI6	6	SYN12691 - SYN24474	159	157.8 - 159.0	164.0 - 164.4	164.0 - 165.4	16.04	0.05	31.02	[15]	GRMZM2G101515
	Q32	C22:0	qBEH6-2	6	PZE-106123512 - PZE-106126296	165.8	161.2 - 168.0	164.6 - 165.6		5.33	0.01	10.82	[15]	GRMZM2G101515
	Q56	C20:0/C22:0	qARBE6-2	6	SYN10683 - SYN5884	165.8	165.0 - 166.6	164.9 - 165.4		7.47	-0.13	15.36	[15]	GRMZM2G101515
L29	Q19	C18:2	qLIN6-3	6	PUT-163a-30705899-1904 -SYN35815	171	169.8 - 171.9	166.8 - 170.0	166.8 - 170.0	4.15	-0.58	8.87	[15]	GRMZM2G141999
L30	Q27	C20:0	qARA7	7	SYN4760 - SYN30813	51.2	31.1 - 42.2	5.1 - 6.9	5.1 - 6.9	4.32	-0.01	9.76	[16]
L31	Q62	SFA/USFA	qSFA7	7	PZE-107067440 - PZE-107070313	82.6	82.0 - 85.1	124.2 - 126.9	124.2 - 126.9	3.51	0.002	7.17	[15],[16],[17]
L32	Q15	C18:1	qOLE7	7	PZE-107111546 - PZE-107119249	143.3	136.8 - 146.7	161.6 - 165.5	161.6 - 165.5	3.96	-0.63	9.01
L33	Q41	C16:0/C18:0	qPAST8	8	PZE-108106984 - PZE-108110899	127.9	126.0 - 132.0	161.1 - 163.7	161.1 - 165.1	4.79	0.26	11.94
	Q52	C18:0/C20:0	qSTAR8	8	PZE-108106984 - PZE-108113896	129.7	126.0 - 139.8	161.1 - 165.1		3.27	-0.19	7.13
L34	Q36	C24:0	qLIG9	9	PZE-109025674 - PZE-109046259	52.8	51.0 - 55.8	25.8 - 79.5	25.8 - 100.4	5.92	0.01	11.37	[16]
	Q33	C22:0	qBEH9	9	PZE-109026651 - PZE-109055211	55.8	52.2 - 59.0	26.8 - 95.7		3.62	0.01	7.38	[16]	GRMZM2G022558
	Q28	C20:0	qARA9	9	PZE-109027965 - PZE-109055211	55.8	54.0 - 59.0	29.2 - 95.7		6.72	0.02	15.22	[16]	GRMZM2G022558
	Q53	C18:0/C20:0	qSTAR9	9	PZE-109046259 - PZE-109058856	59	55.8 - 61.7	79.5 - 100.4		6.55	-0.28	14.86	[15],[16]	GRMZM2G022558
L35	Q20	C18:2	qLIN9	9	PZE-109087210 - SYNGENTA15118	89.1	88.0 - 92.5	135.9 - 138.4	135.9 - 138.4	3.82	0.56	8.3		GRMZM2G117207
L36	Q42	C16:0/C18:0	qPAST9	9	PZE-109110002 - PZE-109112516	127.6	124.3 - 128.5	150.8 - 151.6	150.8 - 151.6	3.28	0.2	7.62
L37	Q58	C22:0/C24:0	qBELI10	10	PZE-110066919 - PZE-110073579	87.7	84.7 - 89.0	123.4 - 130.3	123.4 - 130.3	4.88	0.03	7.92	[16],[17]
L38	Q40	C16:0/C16:1	qPALE10	10	PUT-163a-71445875-3383 - PZE-110097736	128.1	125.0 - 129.4	142.2 - 143.4	142.2 - 143.4	6.4	-3.49	11.76
a Genetic position range for the 1.0-LOD support interval.
b Physical position range for the 1.0-LOD support interval in B73 reference version 2
c Non-overlapped physical position for co-localization QTLs in B73 reference version 2.
d Positive values indicate that the KUI3 allele has a positive effect on the corresponding trait. Negative values indicate that the SC55 allele has a positive effect on the corresponding trait.
