# Supplementary material for: Genetic basis of maize kernel oil-related traits revealed by high-density SNP markers in a recombinant inbred line population
Source: BMC Plant Biol. 2021 Jul 21;21:344. doi: 10.1186/s12870-021-03089-0 (PMC8293480; doi:10.1186/s12870-021-03089-0)
Supplement: Supplementary file 3 — Additional file 3: Table S2. Epistasis interactions between pairs of QTLs with additive effects. [file 12870_2021_3089_MOESM3_ESM.xlsx]

## Sheet: Sheet1
Table S2. Epistasis interaction between pairs of QTLs with additive effect
Trait name	QTL1_ID	chri	Marker intervali	Pia	QTL2_ID	chrj	Marker intervalj	Pja	P-valueb	PVE_epi (%)c
C18:2	qLIN6-2	6	PZE-106052536 - PZE-106055125	62.8	qLIN9	9	PZE-109087210 - SYNGENTA15118	89.1	0.0067	3.3
C18:1/C18:2	qOLIO5	5	SYN26231 - PZE-105075544	83.8	qOLIO6-2	6	PZE-106052536 - PZE-106055949	63.2	0.022	2.4
a QTL genetic location on chromosome was estimated by WinQTLCart2.5
b P-value estimated by a two-way ANOVA for the pairwise additive-by-additive epistatic interactions
c Percentage of phenotypic variation explained by individual epistatic effects of the mapped QTL
