# Supplementary material for: Genetic basis of maize kernel oil-related traits revealed by high-density SNP markers in a recombinant inbred line population
Source: BMC Plant Biol. 2021 Jul 21;21:344. doi: 10.1186/s12870-021-03089-0 (PMC8293480; doi:10.1186/s12870-021-03089-0)
Supplement: Supplementary file 4 — Additional file 4: Table S3. Associations between GRMZM2G101515, GRMZM2G022558 polymorphisms and two oil-related traits in 508 maize inbred lines. [file 12870_2021_3089_MOESM4_ESM.xlsx]

## Sheet: Sheet1
Table S3. Associations between GRMZM2G101515, GRMZM2G022558 polymorphisms and two oil-related traits in 508 maize inbred lines.
Gene	Traits	Location	Sitea	Alleleb	MAFc	P value
GRMZM2G101515	C22:0/C24:0	Exon5	chr6.S_164986578	G/C	0.07	0.00015
	C22:0/C24:0	Exon5	chr6.S_164986588	A/C	0.06	7.91e-06
	C22:0/C24:0	Exon7	chr6.S_164989185	A/C	0.13	6.844e-05
	C22:0/C24:0	Intron8	chr6.S_164992835	T/C	0.11	0.00010922
GRMZM2G022558	C18:0/C20:0	5'UTR	chr9.S_86862583	C/G	0.36	2.3517e-06
	C18:0/C20:0	5'UTR	chr9.S_86863679	T/C	0.46	2.2233e-10
	C18:0/C20:0	Exon1	chr9.S_86864201	C/T	0.36	2.2195e-07
	C18:0/C20:0	Exon1	chr9.S_86864208	C/T	0.47	7.4519e-10
	C18:0/C20:0	Exon1	chr9.S_86864276	G/C	0.36	5.3703e-07
	C18:0/C20:0	Exon1	chr9.S_86864402	T/C	0.37	4.965e-07
	C18:0/C20:0	Exon1	chr9.S_86864550	A/G	0.46	7.5169e-11
	C18:0/C20:0	Exon1	chr9.S_86864591	G/T	0.39	6.7148e-08
	C18:0/C20:0	3'UTR	chr9.S_86864813	C/A	0.39	6.7148e-08
	C18:0/C20:0	Region behind 3'UTR	chr9.S_86865185	G/T	0.24	1.1317e-08
	C18:0/C20:0	Region behind 3'UTR	chr9.S_86865401	C/A	0.39	6.7148e-08
	C18:0/C20:0	Region behind 3'UTR	chr9.S_86865402	C/A	0.31	5.0307e-06
	C18:0/C20:0	Region behind 3'UTR	chr9.S_86865440	A/G	0.41	6.9793e-09
	C18:0/C20:0	Region behind 3'UTR	chr9.S_86865549	T/C	0.48	5.4251e-10
	C18:0/C20:0	Region behind 3'UTR	chr9.S_86866533	G/A	0.42	7.0434e-09
	C18:0/C20:0	Region behind 3'UTR	chr9.S_86866779	T/C	0.41	9.6673e-09
	C18:0/C20:0	Region behind 3'UTR	chr9.S_86866790	G/A	0.41	3.0606e-09
	C18:0/C20:0	Region behind 3'UTR	chr9.S_86866892	T/G	0.39	1.2568e-07
	C18:0/C20:0	Region behind 3'UTR	chr9.S_86867048	A/G	0.4	3.6503e-08
	C18:0/C20:0	Region behind 3'UTR	chr9.S_86867056	A/T	0.42	3.1561e-09
	C18:0/C20:0	Region behind 3'UTR	chr9.S_86867057	G/A	0.38	1.6205e-07
	C18:0/C20:0	Region behind 3'UTR	chr9.S_86867062	C/A	0.38	5.068e-07
	C18:0/C20:0	Region behind 3'UTR	chr9.S_86867121	T/G	0.38	1.6205e-07
	C18:0/C20:0	Region behind 3'UTR	chr9.S_86867177	C/A	0.4	1.2425e-08
	C18:0/C20:0	Region behind 3'UTR	chr9.S_86867360	A/G	0.4	1.9453e-08
	C18:0/C20:0	Region behind 3'UTR	chr9.S_86867781	G/T	0.24	6.2255e-07
	C18:0/C20:0	Region behind 3'UTR	chr9.S_86867912	G/A	0.35	1.7665e-07
	C18:0/C20:0	Region behind 3'UTR	chr9.S_86868060	C/A	0.36	3.2302e-07
	C18:0/C20:0	Region behind 3'UTR	chr9.S_86868468	G/A	0.41	1.1032e-08
	C18:0/C20:0	Region behind 3'UTR	chr9.S_86868876	A/T	0.32	2.9202e-06
	C18:0/C20:0	Region behind 3'UTR	chr9.S_86869356	A/C	0.39	4.6079e-08
	C18:0/C20:0	Region behind 3'UTR	chr9.S_86869371	G/C	0.31	1.0325e-06
	C18:0/C20:0	Region behind 3'UTR	chr9.S_86869839	T/C	0.4	1.0871e-08
	C18:0/C20:0	Region behind 3'UTR	chr9.S_86869933	C/T	0.35	1.1531e-07
	C18:0/C20:0	Region behind 3'UTR	chr9.S_86869999	T/A	0.29	3.9667e-05
aThe sites were named based on the physical position according to version V3 of the B73 reference sequence
bFavorable allele (bold, underlined) and unfavorable allele
cMinor allele frequency
