# Supplementary material for: Genetic basis of maize kernel oil-related traits revealed by high-density SNP markers in a recombinant inbred line population
Source: BMC Plant Biol. 2021 Jul 21;21:344. doi: 10.1186/s12870-021-03089-0 (PMC8293480; doi:10.1186/s12870-021-03089-0)
Supplement: Supplementary file 5 — Additional file 5: Table S4. The functional annotation and the RPKM values of gene expression for the 19 colocalized genes. [file 12870_2021_3089_MOESM5_ESM.xlsx]

## Sheet: Sheet1
Table S4. The functional annotation and the RPKM values of gene expression for the 19 colocalized genes
Gene_ID_V3	chr	start	end	annotation			Em10	Em20	Em30	Em38	En10	En20	En30	En38	S10	S20	S30	S38
				maize	rice	arabidopsis
GRMZM2G148555	3	221504911	221,511,723	Extra-large G-protein	extra-large G-protein-related putative expressed	NA	33.21	27.62	20.02	10.98	8.44	8.07	7.8	5.68	13.47	13.89	10.39	9.74
GRMZM5G847159	4	34378460	34380111	cytochrome P450	cytochrome P450	cytochrome P450 family 71 subfamily B polypeptide 37	0.28	0.42	0.18	0.15	0.77	0.34	0.54	0.76	0.37	0.49	0.22	0.14
GRMZM2G064701	4	165279808	165288691	(FAD2) fatty acid desaturase 2	(FAD2) fatty acid desaturase 2	(FAD2) fatty acid desaturase 2	120.36	241.23	116.45	34.02	3.92	4.75	7.1	1.91	5.9	60.48	55.25	30.07
GRMZM2G021339	4	168776019	168778228	hb115 - Homeobox-transcription factor 115	homeobox associated leucine zipper putative expressed	(ATHB-1, ATHB1, HAT5, HB-1, HD-ZIP-1) homeobox 1	0.19	0.96	1.1	1.83	0.11	0.21	0.18	0.47	3.66	1.33	1.24	1.32
GRMZM2G122767	4	170751081	170758149	chaperonin family protein	T-complex protein putative expressed	TCP-1/cpn60 chaperonin family protein	46.98	34.5	27.59	18.26	9.95	9.44	9.43	24.44	12.29	14.79	32.44	36.57
GRMZM2G125268	4	171052271	171055535	aldehyde dehydrogenase putative expressed	aldehyde dehydrogenase putative expressed	(ALDH2, ALDH2A, ALDH2B4) aldehyde dehydrogenase 2B4	31.14	49.11	37.36	65.24	25.33	24.93	36.03	134.3	26.12	36.81	112.23	94.62
GRMZM2G035779	5	26560472	26565956	Ser/Thr protein phosphatase family protein putative expressed	Ser/Thr protein phosphatase family protein putative expressed		6.81	3.92	9.85	9.57	2.42	1.66	1.27	4.36	4.01	1.91	4.75	6.03
GRMZM2G101707	6	107806419	107808394	Conserved gene of unknown function	expressed protein	SMAD/FHA domain-containing protein	7.65	6.79	3.58	3.53	1.25	2.13	0.79	0.92	1.3	1.77	1.7	3.31
GRMZM2G079308	6	113385606	113395687	Myristoyl-acyl carrier protein thioesterase	myristoyl-acyl carrier protein thioesterase chloroplast precursor putative	(FATB) fatty acyl-ACP thioesterases B	15.34	18.37	11.79	6.77	3.57	1.64	2.02	5.49	8.71	7.52	6.06	6.24
GRMZM2G032028	6	114155421	114158178	Conserved gene of unknown function	expressed protein	NA	0.19	0.15	0.63	2.33	0.06	0.25	1.93	1.86	0.69	1.2	6.24	2.6
GRMZM2G103526	6	115080260	115085178	Acid phosphatase 1	HAD superfamily phosphatase putative expressed	HAD superfamily subfamily IIIB acid phosphatase	7.67	4.97	4.58	5.31	16.67	8.09	5.56	3.51	15.34	13.51	9.6	7.33
GRMZM2G169089	6	115183694	115190578	Diacylglycerol acyltransferase	O-acyltransferase putative expressed	(ABX45, AS11, ATDGAT, DGAT1, RDS1, TAG1) membrane bound O-acyl transferase (MBOAT) family protein	48.41	49.29	56.39	53.79	3.23	1.24	4.3	28.65	9.31	10.07	43.12	37.95
GRMZM2G029685	6	115288695	115290315	40S ribosomal protein S24	40S ribosomal protein S24 putative expressed	Ribosomal protein S24e family protein	102.65	107.88	107.77	182.78	103.66	20.36	16.16	51.96	88.26	46.49	93.51	121.43
GRMZM2G138842	6	118272235	118282094	60S ribosomal protein L18a, plant	60S ribosomal protein L18a-1 putative expressed	Ribosomal protein L18ae family	9.97	10.42	9.56	9.94	4.54	3.89	3.82	11.99	9.61	7.07	8.25	7.15
GRMZM2G416750	6	118966794	118968170	zinc finger protein	zinc finger C3HC4 type domain containing protein expressed	(ATL3) RING/U-box superfamily protein	0	0	0.02	0.23	0.15	0.31	0.04	1.55	0.22	0.13	0.81	0.35
GRMZM2G101515	6	176446055	176457414	protein with unknow function	protein of unknown function DUF1296 domain containing protein expressed	Kinase-related protein of unknown function	41.83	44.99	44.17	41.49	53.17	34.61	23.77	26.31	59.98	41.78	28.08	39.72
GRMZM2G141999	6	179141209	179142305	superfamily protein	alpha/beta-Hydrolases superfamily protein	alpha/beta-Hydrolases superfamily protein	0.08	0	0	0	0	0	0	0	0	0	0	0
GRMZM2G022558	9	92187315	92189703	fatty acid elongase 2	3-ketoacyl-CoA synthase putative expressed	(KCS11) 3-ketoacyl-CoA synthase 11	47.74	31.65	13.96	4.78	4.88	2.85	1.5	2.14	10.95	12.26	5.82	3.95
GRMZM2G117207	9	144103859	144111361	Protein YIP1	Yip1 domain containing protein expressed	Integral membrane Yip1 family protein	8.05	6.41	4.88	4.16	3.8	3.09	2.7	8.53	5.65	4.77	5.04	7.93
For each gene, the RPKM value normalized by the maximum value of all RPKM values of the gene over all time points is shown.
NA: not available
